# Supplementary material for: Extracellular Adenosine Mediates a Systemic Metabolic Switch during Immune Response
Source: PLoS Biol. 2015 Apr 27;13(4):e1002135. doi: 10.1371/journal.pbio.1002135 (PMC4411001; doi:10.1371/journal.pbio.1002135)
Supplement: S1 Data — Fig 1 —data.pzfx: Immune response to parasitoid wasp intrusion. Fig 2 —data.pzfx: Metabolic changes during immune response in w flies. Fig 3 —data.pzfx: Gene expression during immune response of w larvae measured by q-PCR. Fig 4 —data.pzfx: Effects of blocking signaling through adenosine receptor (adoR) on immune response. Fig 5 —data.pzfx: Metabolic changes and developmental effects of AdoR deficiency. Fig 6 —data.pzfx: Effects of blocking adenosine transport in immune cells by ENT2 RNAi. S2 Fig—data.pzfx: Statistical analysis of metabolite changes. S3 Fig—data.pzfx: Gene expression analysis of glycolytic and citrate cycle genes in fat body by q-PCR. S4 Fig—data.pzfx: Gene expression analysis of glycolytic and citrate cycle genes in circulating hemocytes by q-PCR. S5 Fig—data.pzfx: Gene expression analysis of glycolytic and citrate cycle genes in lymph gland by q-PCR. S7 Fig—data.pzfx: Recognition of parasitoid wasp egg by plasmatocytes is not affected by adoR. S8 Fig—data.pzfx: Total absorption of 14C from food. S9–S10 Fig—data.pzfx: Comparison of relative 14C-tissue distribution between infected and uninfected larvae and between w and adoR. S11 Fig—data.pzfx: q-PCR expression analysis of genes involved in transport and metabolism of glucose and trehalose in w and adoR. S12 Fig—data.pzfx: Number of lamellocytes in flies with knocked-down equilibrative nucleoside transporters ENT1 and ENT2 in different tissues. S14 Fig—data.pzfx: Relative 14C incorporation into macromolecules in w and Srp>ENT2-RNAi at 6 hpi. S15 Fig—data.pzfx: Expression analysis of genes involved in regulation of lamellocytes differentiation by q-PCR. (ZIP) [file pbio.1002135.s001.zip]

Archive with 18 entries (17 files):
- S1_Data/
- S1_Data/Figure 1 - data.pzfx
- S1_Data/Figure 2 - data.pzfx
- S1_Data/Figure 3 - data.pzfx
- S1_Data/Figure 4 - data.pzfx
- S1_Data/Figure 5 - data.pzfx
- S1_Data/Figure 6 - data.pzfx
- S1_Data/Figure S11 - data.pzfx
- S1_Data/Figure S12 - data.pzfx
- S1_Data/Figure S14 - data.pzfx
- S1_Data/Figure S15 - data.pzfx
- S1_Data/Figure S2 - data.pzfx
- S1_Data/Figure S3 - data.pzfx
- S1_Data/Figure S4 - data.pzfx
- S1_Data/Figure S5 - data.pzfx
- S1_Data/Figure S7 - data.pzfx
- S1_Data/Figure S8 - data.pzfx
- S1_Data/Figure S9-S10 - data.pzfx
