# Supplementary material for: Extracellular Adenosine Mediates a Systemic Metabolic Switch during Immune Response
Source: PLoS Biol. 2015 Apr 27;13(4):e1002135. doi: 10.1371/journal.pbio.1002135 (PMC4411001; doi:10.1371/journal.pbio.1002135)
Supplement: S1 Table — (XLSX) [file pbio.1002135.s019.xlsx]

## Sheet: List1
	Gene name	FlyBase gene number	FlyBase ID number	Gene symbol	Forward primer	Reverse primer
	Glycogen phosphorylase	CG7254	FBgn0004507	GlyP	CTTTATCTTCGGCATGACCG	GGCTTGGTTCTGGTAGGTC
	Glycogen synthase	CG6904	FBgn0266064	GlyS	CGATGAAGAAGTACAGGGTC	TATCATCGTTATTGCCTGGAG
	Trehalase	CG9364	FBgn0003748	Treh	CACCAACGATGACAAGTTCG	GAATCGCGGTACACACACAG
	Trehalose transporter 1	CG30035	FBgn0050035	Tret1	CAAGATGCTGGTTCTTGGGT	TATGTTACCAAAGGCCGTG
	Glucose transporter 1	CG43946	FBgn0264574	Glut1	ATCAATTTGTCAACGAGCTCG	TCAGTGGTTGCGGCGATGGC
	Equilibrative nucleoside transporter 2	CG31911	FBgn0263916	Ent2	GTGCACCGCTCCGACCCAAA	ACCGAGTCCGGCGGAACGTA
	CG 10219	CG10219	FBgn0039112	CG10219	GAGATCTCCGTGAGTGCGC	CTCCACGCCCCAATGGG
	Citrate synthase	CG3861	FBgn0261955	Cis	TTCGATTGACTCCAGCCTGG	AGCCGGGAACCACCTGTCC
	Glyceraldehyde 3 phosphate dehydrogenase 1	CG12055	FBgn0001091	Gapdh1	TTG TGG ATC TTA CCG TCC GC	CTCGAACACAGACGAATGGG
	Glyceraldehyde 3 phosphate dehydrogenase 2	CG8893	FBgn0001092	Gapdh2	CTTCCGGCAAGTTGTGGC G	ACCTCCTCATCGGTGTATCC
	Enolase	CG17654	FBgn0000579	Eno	CAACATCCAGTCCAACAAGG	GTTCTTGAAGTCCAGATCGT
	Ecdyson-inducible gene 3	CG10160	FBgn0001258	Impl3	CAGAGAAGTGGAACGAGCTG	CATGTTCGCCCAAAACGGAG
	Isocitrate dehydrogenase	CG7176	FBgn0001248	Idh	TGATGTGCAGTCGGACTCC	GTGGCTCATTGTTGTCCAGC
	Phosphofructo kinase	CG4001	FBgn0003071	Pfk	AGCTCACATTTCCAAACATCG	TTTGATCACCAGAATCACTGC
	Phosphoglucose isomerase	CG8251	FBgn0003074	Pgi	ACTGTCAATCTGTCTGTCCA	GATAACAGGAGCATTCTTCTCG
	Phosphoglyceromutase	CG1721	FBgn0014869	Pglym78	GAGAACATCGTCAAGGATCCC	CTCAGAAAGGTTGTCTAAATGC
	Pyruvate dehydrogenase kinase	CG8808	FBgn0017558	Pdk	GATGTGGTGCAAACGATGGC	CCAAAGAGAAGGGTGTGCTG
	Pyruvate kinase	CG7070	FBgn0267385	PyK	GTGCCACTCATCTACAAGGA	ATGAAGCCGTTCTTCTTTCC
	Succinyl CoA	CG1065	FBgn0004888	Scsα	TCACAAGCGCGGCAAGAT C	TTGATGCCCGAATTGTACTCG
	Triose phosphate isomerase	CG2171	FBgn0086355	Tpi	AGATCAAGGACTGGAAGAACG	ACCTCCTTGGAGATGTTGTC
	Ribosomal protein 49	CG7939	FBgn0002626	RpL32	AAGCTGTCGCACAAATGGCG	GCACGTTGTGCACCAGGAAC
